# Supplementary material for: Efficacy of Different Interventions to Reduce Pre- or Perioperative Blood Transfusion Rate in Patients with Colorectal Cancer: A Network Meta-Analysis of Randomized Controlled Trials
Source: Curr Oncol. 2021 Aug 22;28(4):3214–26. doi: 10.3390/curroncol28040279 (PMC8395415; doi:10.3390/curroncol28040279)
Supplement: Supplementary file 1 [file curroncol-28-00279-s001.zip]

Archive with 2 entries (2 files):
- curroncol-1231226-supplementary-figures.pdf
- curroncol-1231226-supplementary-tables.pdf
